# Supplementary material for: Progress on the Integrity Protection in the Natural World Heritage Site and Agroforestry Development in the Buffer Zone: An Implications for the World Heritage Karst
Source: Int J Environ Res Public Health. 2022 Dec 15;19(24):16876. doi: 10.3390/ijerph192416876 (PMC9779685; doi:10.3390/ijerph192416876)
Supplement: Supplementary file 1 [file ijerph-19-16876-s001.zip]

Archive with 1 entries (1 files):
- ijerph-2072448-supplementary.pdf
